# Supplementary material for: Effect of a patient decision aid on shared decision making in patients with differentiated thyroid cancer: a randomized controlled trial
Source: Oncologist. 2026 Apr 7;31(5):oyag126. doi: 10.1093/oncolo/oyag126 (PMC13129192; doi:10.1093/oncolo/oyag126)
Supplement: oyag126_Supplementary_Data [file oyag126_supplementary_data.zip]

Archive with 2 entries (2 files):
- Supplementary Table 1.docx
- Supplemental Dataset.docx
